# Supplementary material for: Folic Acid and Taurine Alleviate the Impairment of Redox Status, Immunity, Rumen Microbial Composition and Fermentation of Lambs under Heat Stress
Source: Animals (Basel). 2024 Mar 25;14(7):998. doi: 10.3390/ani14070998 (PMC11010938; doi:10.3390/ani14070998)
Supplement: Supplementary file 1 [file animals-14-00998-s001.zip]

Archive with 1 entries (1 files):
- animals-2887656-supplementary.pdf
